# Supplementary material for: Pyridine–Quinoline and Biquinoline-Based Ruthenium p-Cymene Complexes as Efficient Catalysts for Transfer Hydrogenation Studies: Synthesis and Structural Characterization
Source: Molecules. 2025 Jul 11;30(14):2945. doi: 10.3390/molecules30142945 (PMC12300421; doi:10.3390/molecules30142945)
Supplement: Supplementary file 1 [file molecules-30-02945-s001.zip]

Archive with 1 entries (1 files):
- molecules-3713836-supplementary.pdf
